# Supplementary material for: Research Progress on the Influence of Surface Treatment Techniques on Fatigue Properties of Titanium Alloys
Source: Materials (Basel). 2026 Apr 9;19(8):1511. doi: 10.3390/ma19081511 (PMC13117640; doi:10.3390/ma19081511)
Supplement: Supplementary file 1 [file materials-19-01511-s001.zip]

Archive with 1 entries (1 files):
- materials-4167945-supplementary.pdf
